# Supplementary material for: CellProfiler Tracer: exploring and validating high-throughput, time-lapse microscopy image data
Source: BMC Bioinformatics. 2015 Nov 4;16:368. doi: 10.1186/s12859-015-0759-x (PMC4634901; doi:10.1186/s12859-015-0759-x)
Supplement: Additional file 3: — Listing of high-content image-based features generated by CellProfiler, categorized by feature type. (XLS 33 kb) [file 12859_2015_759_MOESM3_ESM.xls]

## Sheet: Sheet1
List of CellProfiler image features generated on sample data
Morphological Measurements
AreaShape_Area
AreaShape_Center_X
AreaShape_Center_Y
AreaShape_Compactness
AreaShape_Eccentricity
AreaShape_EulerNumber
AreaShape_Extent
AreaShape_FormFactor
AreaShape_MajorAxisLength
AreaShape_MaxFeretDiameter
AreaShape_MaximumRadius
AreaShape_MeanRadius
AreaShape_MedianRadius
AreaShape_MinFeretDiameter
AreaShape_MinorAxisLength
AreaShape_Orientation
AreaShape_Perimeter
AreaShape_Solidity
AreaShape_Zernike_0_0
AreaShape_Zernike_1_1
AreaShape_Zernike_2_0
AreaShape_Zernike_2_2
AreaShape_Zernike_3_1
AreaShape_Zernike_3_3
AreaShape_Zernike_4_0
AreaShape_Zernike_4_2
AreaShape_Zernike_4_4
AreaShape_Zernike_5_1
AreaShape_Zernike_5_3
AreaShape_Zernike_5_5
AreaShape_Zernike_6_0
AreaShape_Zernike_6_2
AreaShape_Zernike_6_4
AreaShape_Zernike_6_6
AreaShape_Zernike_7_1
AreaShape_Zernike_7_3
AreaShape_Zernike_7_5
AreaShape_Zernike_7_7
AreaShape_Zernike_8_0
AreaShape_Zernike_8_2
AreaShape_Zernike_8_4
AreaShape_Zernike_8_6
AreaShape_Zernike_8_8
AreaShape_Zernike_9_1
AreaShape_Zernike_9_3
AreaShape_Zernike_9_5
AreaShape_Zernike_9_7
AreaShape_Zernike_9_9
Intensity Measurements
Intensity_IntegratedIntensityEdge_Grayscale
Intensity_IntegratedIntensity_Grayscale
Intensity_LowerQuartileIntensity_Grayscale
Intensity_MADIntensity_Grayscale
Intensity_MassDisplacement_Grayscale
Intensity_MaxIntensityEdge_Grayscale
Intensity_MaxIntensity_Grayscale
Intensity_MeanIntensityEdge_Grayscale
Intensity_MeanIntensity_Grayscale
Intensity_MedianIntensity_Grayscale
Intensity_MinIntensityEdge_Grayscale
Intensity_MinIntensity_Grayscale
Intensity_StdIntensityEdge_Grayscale
Intensity_StdIntensity_Grayscale
Intensity_UpperQuartileIntensity_Grayscale
Adjacency Measurements
Neighbors_AngleBetweenNeighbors_5
Neighbors_FirstClosestDistance_5
Neighbors_NumberOfNeighbors_5
Neighbors_PercentTouching_5
Neighbors_SecondClosestDistance_5
Radial Intensity Distribution
RadialDistribution_FracAtD_Grayscale_1of4
RadialDistribution_FracAtD_Grayscale_2of4
RadialDistribution_FracAtD_Grayscale_3of4
RadialDistribution_FracAtD_Grayscale_4of4
RadialDistribution_MeanFrac_Grayscale_1of4
RadialDistribution_MeanFrac_Grayscale_2of4
RadialDistribution_MeanFrac_Grayscale_3of4
RadialDistribution_MeanFrac_Grayscale_4of4
RadialDistribution_RadialCV_Grayscale_1of4
RadialDistribution_RadialCV_Grayscale_2of4
RadialDistribution_RadialCV_Grayscale_3of4
RadialDistribution_RadialCV_Grayscale_4of4
Textural Measurements
Texture_AngularSecondMoment_Grayscale_3_0
Texture_AngularSecondMoment_Grayscale_3_135
Texture_AngularSecondMoment_Grayscale_3_45
Texture_AngularSecondMoment_Grayscale_3_90
Texture_Contrast_Grayscale_3_0
Texture_Contrast_Grayscale_3_135
Texture_Contrast_Grayscale_3_45
Texture_Contrast_Grayscale_3_90
Texture_Correlation_Grayscale_3_0
Texture_Correlation_Grayscale_3_135
Texture_Correlation_Grayscale_3_45
Texture_Correlation_Grayscale_3_90
Texture_DifferenceEntropy_Grayscale_3_0
Texture_DifferenceEntropy_Grayscale_3_135
Texture_DifferenceEntropy_Grayscale_3_45
Texture_DifferenceEntropy_Grayscale_3_90
Texture_DifferenceVariance_Grayscale_3_0
Texture_DifferenceVariance_Grayscale_3_135
Texture_DifferenceVariance_Grayscale_3_45
Texture_DifferenceVariance_Grayscale_3_90
Texture_Entropy_Grayscale_3_0
Texture_Entropy_Grayscale_3_135
Texture_Entropy_Grayscale_3_45
Texture_Entropy_Grayscale_3_90
Texture_Gabor_Grayscale_3
Texture_InfoMeas1_Grayscale_3_0
Texture_InfoMeas1_Grayscale_3_135
Texture_InfoMeas1_Grayscale_3_45
Texture_InfoMeas1_Grayscale_3_90
Texture_InfoMeas2_Grayscale_3_0
Texture_InfoMeas2_Grayscale_3_135
Texture_InfoMeas2_Grayscale_3_45
Texture_InfoMeas2_Grayscale_3_90
Texture_InverseDifferenceMoment_Grayscale_3_0
Texture_InverseDifferenceMoment_Grayscale_3_135
Texture_InverseDifferenceMoment_Grayscale_3_45
Texture_InverseDifferenceMoment_Grayscale_3_90
Texture_SumAverage_Grayscale_3_0
Texture_SumAverage_Grayscale_3_135
Texture_SumAverage_Grayscale_3_45
Texture_SumAverage_Grayscale_3_90
Texture_SumEntropy_Grayscale_3_0
Texture_SumEntropy_Grayscale_3_135
Texture_SumEntropy_Grayscale_3_45
Texture_SumEntropy_Grayscale_3_90
Texture_SumVariance_Grayscale_3_0
Texture_SumVariance_Grayscale_3_135
Texture_SumVariance_Grayscale_3_45
Texture_SumVariance_Grayscale_3_90
Texture_Variance_Grayscale_3_0
Texture_Variance_Grayscale_3_135
Texture_Variance_Grayscale_3_45
Texture_Variance_Grayscale_3_90
